# Supplementary material for: Screening of m6A-associated ferroptosis-related genes in atherosclerosis based on WGCNA
Source: Front Cardiovasc Med. 2024 Oct 28;11:1469805. doi: 10.3389/fcvm.2024.1469805 (PMC11550986; doi:10.3389/fcvm.2024.1469805)
Supplement: Supplementary file 2 [file Table2.xlsx]

## Sheet: Sheet1
METTL3
METTL4
METTL14
RBM15
WTAP
CBLL1
ZNF217
ZC3H13
FTO
ALKBH5
YTHDC1
YTHDC2
YTHDF1
YTHDF2
YTHDF3
IGF2BP1
IGF2BP2
IGF2BP3
HNRNPA2B1
HNRNPC
FMR1
LRPPRC
ELAVL1
EIF3A
