# Supplementary material for: Screening of m6A-associated ferroptosis-related genes in atherosclerosis based on WGCNA
Source: Front Cardiovasc Med. 2024 Oct 28;11:1469805. doi: 10.3389/fcvm.2024.1469805 (PMC11550986; doi:10.3389/fcvm.2024.1469805)
Supplement: Supplementary file 4 [file Table4.xlsx]

## Sheet: Sheet1
ONTOLOGY	ID	Description	GeneRatio	BgRatio	pvalue	p.adjust	qvalue	geneID	Count
BP	GO:0062197	cellular response to chemical stress	15/47	347/18862	3.05416e-15	4.99754e-12	3.4253e-12	ALOX5/ARNTL/ATG7/CAV1/CYBB/EGFR/FANCD2/HIF1A/HMOX1/HSPB1/MAP3K5/NCF2/NOX4/PRKAA2/TNFAIP3	15
BP	GO:0006979	response to oxidative stress	16/47	444/18862	5.23577e-15	4.99754e-12	3.4253e-12	ALOX5/ARNTL/ATG7/CYBB/EGFR/FANCD2/HIF1A/HMOX1/HSPB1/IDH1/MAP3K5/NCF2/NOX4/PRKAA2/TNFAIP3/TXNIP	16
BP	GO:0034599	cellular response to oxidative stress	14/47	299/18862	9.97638e-15	6.34831e-12	4.3511e-12	ALOX5/ARNTL/ATG7/CYBB/EGFR/FANCD2/HIF1A/HMOX1/HSPB1/MAP3K5/NCF2/NOX4/PRKAA2/TNFAIP3	14
BP	GO:0048545	response to steroid hormone	9/47	330/18862	1.04581e-07	4.95171e-05	3.39389e-05	ARNTL/CAV1/CDO1/CYBB/DDIT4/EGFR/IDH1/PCK2/TXNIP	9
BP	GO:0031667	response to nutrient levels	10/47	451/18862	1.29694e-07	4.95171e-05	3.39389e-05	ASNS/ATG7/CYBB/EGFR/HMOX1/LAMP2/MAP3K5/PCK2/PRKAA2/WIPI1	10
BP	GO:0009991	response to extracellular stimulus	10/47	477/18862	2.17905e-07	6.933e-05	4.75185e-05	ASNS/ATG7/CYBB/EGFR/HMOX1/LAMP2/MAP3K5/PCK2/PRKAA2/WIPI1	10
BP	GO:0072593	reactive oxygen species metabolic process	8/47	281/18862	4.17426e-07	0.000110284	7.55885e-05	ALOX5/CAV1/CYBB/DDIT4/EGFR/HIF1A/NCF2/NOX4	8
BP	GO:1901654	response to ketone	7/47	193/18862	4.68541e-07	0.000110284	7.55885e-05	CAV1/CYBB/DDIT4/EGFR/PCK2/PRKAA2/TXNIP	7
BP	GO:0042594	response to starvation	7/47	196/18862	5.19937e-07	0.000110284	7.55885e-05	ASNS/ATG7/LAMP2/MAP3K5/PCK2/PRKAA2/WIPI1	7
BP	GO:0048732	gland development	9/47	413/18862	6.91695e-07	0.00012805	8.77649e-05	ASNS/AURKA/CAV1/CDO1/EGFR/HIF1A/HMOX1/PCK2/TNFAIP3	9
BP	GO:0071496	cellular response to external stimulus	8/47	303/18862	7.37846e-07	0.00012805	8.77649e-05	ASNS/ATG7/EGFR/HMOX1/LAMP2/MAP3K5/PRKAA2/WIPI1	8
BP	GO:0031669	cellular response to nutrient levels	7/47	210/18862	8.27047e-07	0.000131569	9.01771e-05	ASNS/ATG7/HMOX1/LAMP2/MAP3K5/PRKAA2/WIPI1	7
BP	GO:0001889	liver development	6/47	138/18862	1.15389e-06	0.000148785	0.000101977	ASNS/AURKA/EGFR/HMOX1/PCK2/TNFAIP3	6
BP	GO:0000422	autophagy of mitochondrion	5/47	75/18862	1.16908e-06	0.000148785	0.000101977	ATG3/ATG7/CISD2/HIF1A/WIPI1	5
BP	GO:0061726	mitochondrion disassembly	5/47	75/18862	1.16908e-06	0.000148785	0.000101977	ATG3/ATG7/CISD2/HIF1A/WIPI1	5
BP	GO:0061008	hepaticobiliary system development	6/47	140/18862	1.25525e-06	0.000149767	0.000102649	ASNS/AURKA/EGFR/HMOX1/PCK2/TNFAIP3	6
BP	GO:0042554	superoxide anion generation	4/47	35/18862	1.67393e-06	0.000185983	0.000127472	CYBB/EGFR/NCF2/NOX4	4
BP	GO:0031668	cellular response to extracellular stimulus	7/47	235/18862	1.75364e-06	0.000185983	0.000127472	ASNS/ATG7/HMOX1/LAMP2/MAP3K5/PRKAA2/WIPI1	7
BP	GO:0009267	cellular response to starvation	6/47	157/18862	2.4476e-06	0.00024592	0.000168552	ASNS/ATG7/LAMP2/MAP3K5/PRKAA2/WIPI1	6
BP	GO:0043312	neutrophil degranulation	9/47	485/18862	2.60762e-06	0.000248897	0.000170593	ALOX5/ANO6/ATG7/CYBB/FTL/IDH1/LAMP2/NRAS/SLC2A3	9
BP	GO:0002283	neutrophil activation involved in immune response	9/47	488/18862	2.74252e-06	0.000249308	0.000170875	ALOX5/ANO6/ATG7/CYBB/FTL/IDH1/LAMP2/NRAS/SLC2A3	9
BP	GO:0002446	neutrophil mediated immunity	9/47	499/18862	3.29001e-06	0.000277565	0.000190242	ALOX5/ANO6/ATG7/CYBB/FTL/IDH1/LAMP2/NRAS/SLC2A3	9
BP	GO:0042119	neutrophil activation	9/47	500/18862	3.34415e-06	0.000277565	0.000190242	ALOX5/ANO6/ATG7/CYBB/FTL/IDH1/LAMP2/NRAS/SLC2A3	9
BP	GO:0070482	response to oxygen levels	8/47	385/18862	4.39274e-06	0.000349406	0.000239482	ATG7/CAV1/CYBB/DDIT4/DPP4/HIF1A/HMOX1/NOX4	8
BP	GO:0032007	negative regulation of TOR signaling	4/47	45/18862	4.67725e-06	0.000357154	0.000244792	ARNTL/DDIT4/HIF1A/PRKAA2	4
BP	GO:0044804	autophagy of nucleus	3/47	14/18862	5.1774e-06	0.000380141	0.000260547	ATG3/ATG7/WIPI1	3
BP	GO:0097193	intrinsic apoptotic signaling pathway	7/47	283/18862	5.98105e-06	0.000422882	0.000289842	BID/CAV1/DDIT4/HIF1A/HMOX1/HSPB1/MAP3K5	7
BP	GO:1903008	organelle disassembly	5/47	107/18862	6.7856e-06	0.000462633	0.000317086	ATG3/ATG7/CISD2/HIF1A/WIPI1	5
BP	GO:0090594	inflammatory response to wounding	3/47	16/18862	7.93741e-06	0.0005225	0.00035812	ALOX5/HIF1A/HMOX1	3
BP	GO:1904019	epithelial cell apoptotic process	5/47	116/18862	1.0068e-05	0.000640658	0.000439104	ANO6/BID/HMOX1/MAP3K5/TNFAIP3	5
BP	GO:0016236	macroautophagy	7/47	311/18862	1.10622e-05	0.000673819	0.000461833	ATG3/ATG7/HIF1A/HMOX1/LAMP2/PRKAA2/WIPI1	7
BP	GO:0009914	hormone transport	7/47	312/18862	1.1295e-05	0.000673819	0.000461833	ALOX5/ARNTL/DPP4/EGFR/HIF1A/PCK2/SLC7A5	7
BP	GO:0090276	regulation of peptide hormone secretion	6/47	209/18862	1.26645e-05	0.000732623	0.000502137	ALOX5/ARNTL/DPP4/EGFR/HIF1A/PCK2	6
BP	GO:0009896	positive regulation of catabolic process	8/47	450/18862	1.37066e-05	0.000769586	0.000527471	ATG7/AURKA/CAV1/HIF1A/HMOX1/PRKAA2/TNFAIP3/FTO	8
BP	GO:0000302	response to reactive oxygen species	6/47	224/18862	1.87567e-05	0.00102304	0.000701189	EGFR/HIF1A/HMOX1/MAP3K5/TNFAIP3/TXNIP	6
BP	GO:0001666	response to hypoxia	7/47	348/18862	2.28418e-05	0.00121125	0.000830186	CAV1/CYBB/DDIT4/DPP4/HIF1A/HMOX1/NOX4	7
BP	GO:0010038	response to metal ion	7/47	352/18862	2.45771e-05	0.00126805	0.000869114	CAV1/CYBB/EGFR/HIF1A/HMOX1/PRKAA2/TXNIP	7
BP	GO:0006801	superoxide metabolic process	4/47	70/18862	2.7501e-05	0.00138157	0.00094692	CYBB/EGFR/NCF2/NOX4	4
BP	GO:0036293	response to decreased oxygen levels	7/47	360/18862	2.83755e-05	0.00138894	0.000951976	CAV1/CYBB/DDIT4/DPP4/HIF1A/HMOX1/NOX4	7
BP	GO:0030072	peptide hormone secretion	6/47	247/18862	3.25045e-05	0.00155128	0.00106324	ALOX5/ARNTL/DPP4/EGFR/HIF1A/PCK2	6
BP	GO:0050678	regulation of epithelial cell proliferation	7/47	374/18862	3.61849e-05	0.00168481	0.00115476	ALOX5/CAV1/EGFR/HIF1A/HMOX1/NRAS/TNFAIP3	7
BP	GO:0031960	response to corticosteroid	5/47	152/18862	3.71479e-05	0.00168846	0.00115726	CDO1/CYBB/DDIT4/EGFR/PCK2	5
BP	GO:0031331	positive regulation of cellular catabolic process	7/47	384/18862	4.27832e-05	0.00187823	0.00128733	AURKA/CAV1/HIF1A/HMOX1/PRKAA2/TNFAIP3/FTO	7
BP	GO:0046883	regulation of hormone secretion	6/47	260/18862	4.32908e-05	0.00187823	0.00128733	ALOX5/ARNTL/DPP4/EGFR/HIF1A/PCK2	6
BP	GO:0071549	cellular response to dexamethasone stimulus	3/47	29/18862	5.06274e-05	0.00214773	0.00147204	DDIT4/EGFR/PCK2	3
BP	GO:1900407	regulation of cellular response to oxidative stress	4/47	84/18862	5.64158e-05	0.00234125	0.00160469	ALOX5/ATG7/HIF1A/HSPB1	4
BP	GO:0097421	liver regeneration	3/47	31/18862	6.20624e-05	0.00252079	0.00172774	AURKA/EGFR/HMOX1	3
BP	GO:0050708	regulation of protein secretion	6/47	279/18862	6.40467e-05	0.00254719	0.00174584	ALOX5/ARNTL/DPP4/EGFR/HIF1A/PCK2	6
BP	GO:0036473	cell death in response to oxidative stress	4/47	89/18862	7.07426e-05	0.00275607	0.001889	ATG7/HIF1A/HSPB1/MAP3K5	4
BP	GO:0001936	regulation of endothelial cell proliferation	5/47	177/18862	7.66575e-05	0.00292678	0.00200601	ALOX5/CAV1/HIF1A/HMOX1/NRAS	5
BP	GO:0050796	regulation of insulin secretion	5/47	178/18862	7.87269e-05	0.00294686	0.00201976	ALOX5/ARNTL/DPP4/HIF1A/PCK2	5
BP	GO:1901655	cellular response to ketone	4/47	92/18862	8.05156e-05	0.00295585	0.00202593	DDIT4/EGFR/PCK2/PRKAA2	4
BP	GO:1902882	regulation of response to oxidative stress	4/47	93/18862	8.39813e-05	0.00299382	0.00205195	ALOX5/ATG7/HIF1A/HSPB1	4
BP	GO:0050673	epithelial cell proliferation	7/47	428/18862	8.46864e-05	0.00299382	0.00205195	ALOX5/CAV1/EGFR/HIF1A/HMOX1/NRAS/TNFAIP3	7
BP	GO:0009749	response to glucose	5/47	185/18862	9.44459e-05	0.00323951	0.00222035	ATG7/HIF1A/PCK2/PRKAA2/TXNIP	5
BP	GO:0048010	vascular endothelial growth factor receptor signaling pathway	4/47	96/18862	9.50303e-05	0.00323951	0.00222035	CYBB/HIF1A/HSPB1/NCF2	4
BP	GO:0046879	hormone secretion	6/47	302/18862	9.90959e-05	0.00331884	0.00227472	ALOX5/ARNTL/DPP4/EGFR/HIF1A/PCK2	6
BP	GO:0009746	response to hexose	5/47	190/18862	0.000107076	0.00343202	0.00235229	ATG7/HIF1A/PCK2/PRKAA2/TXNIP	5
BP	GO:0001935	endothelial cell proliferation	5/47	191/18862	0.000109751	0.00343202	0.00235229	ALOX5/CAV1/HIF1A/HMOX1/NRAS	5
BP	GO:0002791	regulation of peptide secretion	6/47	308/18862	0.000110376	0.00343202	0.00235229	ALOX5/ARNTL/DPP4/EGFR/HIF1A/PCK2	6
BP	GO:0032006	regulation of TOR signaling	4/47	100/18862	0.00011136	0.00343202	0.00235229	ARNTL/DDIT4/HIF1A/PRKAA2	4
BP	GO:2000377	regulation of reactive oxygen species metabolic process	5/47	192/18862	0.000112477	0.00343202	0.00235229	ALOX5/CAV1/EGFR/HIF1A/NOX4	5
BP	GO:0071276	cellular response to cadmium ion	3/47	38/18862	0.00011506	0.00343202	0.00235229	CYBB/EGFR/HMOX1	3
BP	GO:0071548	response to dexamethasone	3/47	38/18862	0.00011506	0.00343202	0.00235229	DDIT4/EGFR/PCK2	3
BP	GO:0034284	response to monosaccharide	5/47	196/18862	0.000123904	0.00363896	0.00249413	ATG7/HIF1A/PCK2/PRKAA2/TXNIP	5
BP	GO:0050679	positive regulation of epithelial cell proliferation	5/47	203/18862	0.000146024	0.00422364	0.00289486	EGFR/HIF1A/HMOX1/NRAS/TNFAIP3	5
BP	GO:0010506	regulation of autophagy	6/47	328/18862	0.000155559	0.00443226	0.00303785	ATG7/CISD2/HIF1A/HMOX1/HSPB1/PRKAA2	6
BP	GO:0030073	insulin secretion	5/47	207/18862	0.000159954	0.00449047	0.00307775	ALOX5/ARNTL/DPP4/HIF1A/PCK2	5
BP	GO:0045765	regulation of angiogenesis	6/47	335/18862	0.000174446	0.00482633	0.00330795	ALOX5/CYBB/HIF1A/HMOX1/HSPB1/TNFAIP3	6
BP	GO:0008631	intrinsic apoptotic signaling pathway in response to oxidative stress	3/47	44/18862	0.000178754	0.00487487	0.00334122	HIF1A/HSPB1/MAP3K5	3
BP	GO:1901342	regulation of vasculature development	6/47	341/18862	0.000192042	0.0051635	0.00353904	ALOX5/CYBB/HIF1A/HMOX1/HSPB1/TNFAIP3	6
BP	GO:0070997	neuron death	6/47	342/18862	0.000195107	0.00517303	0.00354558	ATG7/BID/DDIT4/HIF1A/HMOX1/MAP3K5	6
BP	GO:0007595	lactation	3/47	46/18862	0.00020417	0.00533918	0.00365945	CAV1/CDO1/HIF1A	3
BP	GO:2001233	regulation of apoptotic signaling pathway	6/47	348/18862	0.000214316	0.00551985	0.00378328	BID/CAV1/HIF1A/HMOX1/HSPB1/TNFAIP3	6
BP	GO:0009743	response to carbohydrate	5/47	221/18862	0.000216861	0.00551985	0.00378328	ATG7/HIF1A/PCK2/PRKAA2/TXNIP	5
BP	GO:2001234	negative regulation of apoptotic signaling pathway	5/47	224/18862	0.000230841	0.00579836	0.00397418	BID/HIF1A/HMOX1/HSPB1/TNFAIP3	5
BP	GO:0031929	TOR signaling	4/47	122/18862	0.000239655	0.00594158	0.00407234	ARNTL/DDIT4/HIF1A/PRKAA2	4
BP	GO:0042493	response to drug	6/47	359/18862	0.000253397	0.00620173	0.00425064	CYBB/EGFR/HMOX1/PLIN2/PRKAA2/TXNIP	6
BP	GO:1903202	negative regulation of oxidative stress-induced cell death	3/47	50/18862	0.000261784	0.0063259	0.00433575	ATG7/HIF1A/HSPB1	3
BP	GO:0071453	cellular response to oxygen levels	5/47	231/18862	0.00026613	0.00635053	0.00435263	ATG7/CAV1/CYBB/HIF1A/HMOX1	5
BP	GO:0033483	gas homeostasis	2/47	10/18862	0.000270015	0.00636369	0.00436165	CAV1/HIF1A	2
BP	GO:0009306	protein secretion	6/47	367/18862	0.000285194	0.00663945	0.00455065	ALOX5/ARNTL/DPP4/EGFR/HIF1A/PCK2	6
BP	GO:0035592	establishment of protein localization to extracellular region	6/47	368/18862	0.00028938	0.00665573	0.00456181	ALOX5/ARNTL/DPP4/EGFR/HIF1A/PCK2	6
BP	GO:0050999	regulation of nitric-oxide synthase activity	3/47	52/18862	0.000294147	0.00668484	0.00458176	CAV1/EGFR/HIF1A	3
BP	GO:0061041	regulation of wound healing	4/47	131/18862	0.000314501	0.00706332	0.00484117	ALOX5/ANO6/CAV1/TNFAIP3	4
BP	GO:0071692	protein localization to extracellular region	6/47	375/18862	0.000320054	0.00710446	0.00486937	ALOX5/ARNTL/DPP4/EGFR/HIF1A/PCK2	6
BP	GO:0035404	histone-serine phosphorylation	2/47	11/18862	0.000329494	0.00714777	0.00489906	AURKA/PRKAA2	2
BP	GO:0043619	regulation of transcription from RNA polymerase II promoter in response to oxidative stress	2/47	11/18862	0.000329494	0.00714777	0.00489906	HIF1A/HMOX1	2
BP	GO:0071385	cellular response to glucocorticoid stimulus	3/47	55/18862	0.00034736	0.00739739	0.00507014	DDIT4/EGFR/PCK2	3
BP	GO:0042542	response to hydrogen peroxide	4/47	135/18862	0.000352626	0.00739739	0.00507014	HMOX1/MAP3K5/TNFAIP3/TXNIP	4
BP	GO:0051384	response to glucocorticoid	4/47	135/18862	0.000352626	0.00739739	0.00507014	CDO1/DDIT4/EGFR/PCK2	4
BP	GO:0016239	positive regulation of macroautophagy	3/47	60/18862	0.00044915	0.00916712	0.00628311	HIF1A/HMOX1/PRKAA2	3
BP	GO:0071384	cellular response to corticosteroid stimulus	3/47	60/18862	0.00044915	0.00916712	0.00628311	DDIT4/EGFR/PCK2	3
BP	GO:0002790	peptide secretion	6/47	401/18862	0.000457031	0.00916712	0.00628311	ALOX5/ARNTL/DPP4/EGFR/HIF1A/PCK2	6
BP	GO:0051592	response to calcium ion	4/47	145/18862	0.000462288	0.00916712	0.00628311	CAV1/EGFR/PRKAA2/TXNIP	4
BP	GO:0015801	aromatic amino acid transport	2/47	13/18862	0.000465799	0.00916712	0.00628311	SLC3A2/SLC7A5	2
BP	GO:0061043	regulation of vascular wound healing	2/47	13/18862	0.000465799	0.00916712	0.00628311	ALOX5/TNFAIP3	2
BP	GO:0046686	response to cadmium ion	3/47	61/18862	0.000471559	0.00918578	0.00629589	CYBB/EGFR/HMOX1	3
BP	GO:0006090	pyruvate metabolic process	4/47	150/18862	0.000525375	0.0101307	0.00694356	DDIT4/HIF1A/PCK2/PRKAA2	4
BP	GO:0036295	cellular response to increased oxygen levels	2/47	14/18862	0.00054257	0.0102643	0.00703509	ATG7/CAV1	2
BP	GO:0072577	endothelial cell apoptotic process	3/47	64/18862	0.000543055	0.0102643	0.00703509	ANO6/MAP3K5/TNFAIP3	3
BP	GO:0032768	regulation of monooxygenase activity	3/47	65/18862	0.00056834	0.0106369	0.00729047	CAV1/EGFR/HIF1A	3
BP	GO:2001236	regulation of extrinsic apoptotic signaling pathway	4/47	154/18862	0.000580083	0.0107513	0.00736887	BID/CAV1/HMOX1/TNFAIP3	4
BP	GO:0023035	CD40 signaling pathway	2/47	15/18862	0.000625048	0.0114732	0.00786371	FANCD2/TNFAIP3	2
BP	GO:1903201	regulation of oxidative stress-induced cell death	3/47	68/18862	0.000648681	0.0117936	0.00808331	ATG7/HIF1A/HSPB1	3
BP	GO:0048660	regulation of smooth muscle cell proliferation	4/47	160/18862	0.000669576	0.011946	0.00818773	EGFR/HMOX1/MAP3K5/TNFAIP3	4
BP	GO:2001242	regulation of intrinsic apoptotic signaling pathway	4/47	160/18862	0.000669576	0.011946	0.00818773	BID/CAV1/HIF1A/HSPB1	4
BP	GO:0048659	smooth muscle cell proliferation	4/47	162/18862	0.000701466	0.0122659	0.00840698	EGFR/HMOX1/MAP3K5/TNFAIP3	4
BP	GO:0006879	cellular iron ion homeostasis	3/47	70/18862	0.000706067	0.0122659	0.00840698	FTL/HIF1A/HMOX1	3
BP	GO:0061684	chaperone-mediated autophagy	2/47	16/18862	0.000713207	0.0122659	0.00840698	ATG7/LAMP2	2
BP	GO:1903204	negative regulation of oxidative stress-induced neuron death	2/47	16/18862	0.000713207	0.0122659	0.00840698	ATG7/HIF1A	2
BP	GO:1903034	regulation of response to wounding	4/47	164/18862	0.000734419	0.0125179	0.00857973	ALOX5/ANO6/CAV1/TNFAIP3	4
BP	GO:0031100	animal organ regeneration	3/47	73/18862	0.000798057	0.0134822	0.00924066	AURKA/EGFR/HMOX1	3
BP	GO:0034976	response to endoplasmic reticulum stress	5/47	296/18862	0.000822966	0.0137811	0.00944549	ALOX5/ASNS/CAV1/MAP3K5/WIPI1	5
BP	GO:0043536	positive regulation of blood vessel endothelial cell migration	3/47	75/18862	0.000863422	0.0143328	0.00982364	HIF1A/HMOX1/HSPB1	3
BP	GO:0030500	regulation of bone mineralization	3/47	76/18862	0.000897341	0.0146646	0.0100511	ALOX5/ANO6/HIF1A	3
BP	GO:1901214	regulation of neuron death	5/47	302/18862	0.000900386	0.0146646	0.0100511	ATG7/DDIT4/HIF1A/HMOX1/MAP3K5	5
BP	GO:0006740	NADPH regeneration	2/47	18/18862	0.000906455	0.0146646	0.0100511	IDH1/PGD	2
BP	GO:0045766	positive regulation of angiogenesis	4/47	175/18862	0.00093554	0.0147599	0.0101164	CYBB/HIF1A/HMOX1/HSPB1	4
BP	GO:0048771	tissue remodeling	4/47	175/18862	0.00093554	0.0147599	0.0101164	CAV1/EGFR/HIF1A/TNFAIP3	4
BP	GO:1904018	positive regulation of vasculature development	4/47	175/18862	0.00093554	0.0147599	0.0101164	CYBB/HIF1A/HMOX1/HSPB1	4
BP	GO:0022900	electron transport chain	4/47	178/18862	0.000996507	0.015415	0.0105654	BID/CYBB/NCF2/NOX4	4
BP	GO:0006110	regulation of glycolytic process	3/47	79/18862	0.00100414	0.015415	0.0105654	DDIT4/HIF1A/PRKAA2	3
BP	GO:0034138	toll-like receptor 3 signaling pathway	2/47	19/18862	0.00101149	0.015415	0.0105654	CAV1/TNFAIP3	2
BP	GO:0018105	peptidyl-serine phosphorylation	5/47	310/18862	0.00101192	0.015415	0.0105654	AURKA/CAV1/DDIT4/EGFR/PRKAA2	5
BP	GO:0030177	positive regulation of Wnt signaling pathway	4/47	179/18862	0.00101744	0.015415	0.0105654	ARNTL/CAV1/EGFR/TNFAIP3	4
BP	GO:0023061	signal release	6/47	475/18862	0.00110602	0.0166052	0.0113812	ALOX5/ARNTL/DPP4/EGFR/HIF1A/PCK2	6
BP	GO:0046716	muscle cell cellular homeostasis	2/47	20/18862	0.00112209	0.0166052	0.0113812	HIF1A/LAMP2	2
BP	GO:1902176	negative regulation of oxidative stress-induced intrinsic apoptotic signaling pathway	2/47	20/18862	0.00112209	0.0166052	0.0113812	HIF1A/HSPB1	2
BP	GO:0008625	extrinsic apoptotic signaling pathway via death domain receptors	3/47	84/18862	0.00119942	0.0176131	0.0120719	BID/HMOX1/TNFAIP3	3
BP	GO:0038083	peptidyl-tyrosine autophosphorylation	2/47	21/18862	0.00123824	0.0177233	0.0121475	CAV1/EGFR	2
BP	GO:0061042	vascular wound healing	2/47	21/18862	0.00123824	0.0177233	0.0121475	ALOX5/TNFAIP3	2
BP	GO:0019915	lipid storage	3/47	85/18862	0.00124114	0.0177233	0.0121475	CAV1/PLIN2/FTO	3
BP	GO:0071248	cellular response to metal ion	4/47	189/18862	0.00124407	0.0177233	0.0121475	CYBB/EGFR/HMOX1/PRKAA2	4
BP	GO:0007589	body fluid secretion	3/47	86/18862	0.00128377	0.01802	0.0123508	CAV1/CDO1/HIF1A	3
BP	GO:0055072	iron ion homeostasis	3/47	86/18862	0.00128377	0.01802	0.0123508	FTL/HIF1A/HMOX1	3
BP	GO:0055093	response to hyperoxia	2/47	22/18862	0.00135991	0.018812	0.0128937	ATG7/CAV1	2
BP	GO:1903203	regulation of oxidative stress-induced neuron death	2/47	22/18862	0.00135991	0.018812	0.0128937	ATG7/HIF1A	2
BP	GO:0018209	peptidyl-serine modification	5/47	333/18862	0.00139012	0.0190916	0.0130853	AURKA/CAV1/DDIT4/EGFR/PRKAA2	5
BP	GO:0016052	carbohydrate catabolic process	4/47	197/18862	0.0014492	0.0197609	0.013544	DDIT4/HIF1A/PGD/PRKAA2	4
BP	GO:0043470	regulation of carbohydrate catabolic process	3/47	90/18862	0.00146347	0.0198139	0.0135804	DDIT4/HIF1A/PRKAA2	3
BP	GO:0071383	cellular response to steroid hormone stimulus	4/47	201/18862	0.00156014	0.0209741	0.0143755	ARNTL/DDIT4/EGFR/PCK2	4
BP	GO:0014850	response to muscle activity	2/47	24/18862	0.00161967	0.0214719	0.0147168	HIF1A/PRKAA2	2
BP	GO:0045821	positive regulation of glycolytic process	2/47	24/18862	0.00161967	0.0214719	0.0147168	HIF1A/PRKAA2	2
BP	GO:0070167	regulation of biomineral tissue development	3/47	94/18862	0.00165823	0.0216819	0.0148607	ALOX5/ANO6/HIF1A	3
BP	GO:1904035	regulation of epithelial cell apoptotic process	3/47	94/18862	0.00165823	0.0216819	0.0148607	ANO6/HMOX1/TNFAIP3	3
BP	GO:0090277	positive regulation of peptide hormone secretion	3/47	95/18862	0.00170933	0.022048	0.0151116	EGFR/HIF1A/PCK2	3
BP	GO:2001243	negative regulation of intrinsic apoptotic signaling pathway	3/47	95/18862	0.00170933	0.022048	0.0151116	BID/HIF1A/HSPB1	3
BP	GO:1990776	response to angiotensin	2/47	25/18862	0.00175773	0.0221218	0.0151622	CAV1/CYBB	2
BP	GO:0000045	autophagosome assembly	3/47	96/18862	0.0017614	0.0221218	0.0151622	ATG3/ATG7/WIPI1	3
BP	GO:0048661	positive regulation of smooth muscle cell proliferation	3/47	96/18862	0.0017614	0.0221218	0.0151622	EGFR/HMOX1/MAP3K5	3
BP	GO:0110149	regulation of biomineralization	3/47	96/18862	0.0017614	0.0221218	0.0151622	ALOX5/ANO6/HIF1A	3
BP	GO:0007623	circadian rhythm	4/47	212/18862	0.0018956	0.0235673	0.0161529	ARNTL/ATG7/EGFR/PRKAA2	4
BP	GO:0036475	neuron death in response to oxidative stress	2/47	26/18862	0.00190118	0.0235673	0.0161529	ATG7/HIF1A	2
BP	GO:1905037	autophagosome organization	3/47	99/18862	0.00192355	0.023662	0.0162178	ATG3/ATG7/WIPI1	3
BP	GO:0009615	response to virus	5/47	359/18862	0.00193361	0.023662	0.0162178	ATG7/DDIT4/HIF1A/HSPB1/TNFAIP3	5
BP	GO:0008630	intrinsic apoptotic signaling pathway in response to DNA damage	3/47	100/18862	0.0019796	0.0240704	0.0164977	BID/DDIT4/HMOX1	3
BP	GO:0071241	cellular response to inorganic substance	4/47	216/18862	0.00202909	0.024516	0.0168032	CYBB/EGFR/HMOX1/PRKAA2	4
BP	GO:0097191	extrinsic apoptotic signaling pathway	4/47	217/18862	0.00206345	0.0247744	0.0169803	BID/CAV1/HMOX1/TNFAIP3	4
BP	GO:0043200	response to amino acid	3/47	102/18862	0.00209473	0.0249927	0.0171299	ASNS/CDO1/CYBB	3
BP	GO:0051701	biological process involved in interaction with host	4/47	219/18862	0.00213338	0.0252958	0.0173377	ATG7/CAV1/DPP4/EGFR	4
BP	GO:0001782	B cell homeostasis	2/47	28/18862	0.00220422	0.0256577	0.0175857	HIF1A/TNFAIP3	2
BP	GO:0010039	response to iron ion	2/47	28/18862	0.00220422	0.0256577	0.0175857	HIF1A/HMOX1	2
BP	GO:1902175	regulation of oxidative stress-induced intrinsic apoptotic signaling pathway	2/47	28/18862	0.00220422	0.0256577	0.0175857	HIF1A/HSPB1	2
BP	GO:0033002	muscle cell proliferation	4/47	222/18862	0.00224134	0.0259316	0.0177734	EGFR/HMOX1/MAP3K5/TNFAIP3	4
BP	GO:0045732	positive regulation of protein catabolic process	4/47	225/18862	0.00235301	0.0267006	0.0183005	ATG7/AURKA/CAV1/TNFAIP3	4
BP	GO:0036296	response to increased oxygen levels	2/47	29/18862	0.00236375	0.0267006	0.0183005	ATG7/CAV1	2
BP	GO:0036336	dendritic cell migration	2/47	29/18862	0.00236375	0.0267006	0.0183005	ALOX5/ANO6	2
BP	GO:0060055	angiogenesis involved in wound healing	2/47	29/18862	0.00236375	0.0267006	0.0183005	ALOX5/TNFAIP3	2
BP	GO:0001938	positive regulation of endothelial cell proliferation	3/47	108/18862	0.00246486	0.0276789	0.018971	HIF1A/HMOX1/NRAS	3
BP	GO:0042593	glucose homeostasis	4/47	229/18862	0.00250781	0.0279965	0.0191887	ALOX5/HIF1A/PCK2/PRKAA2	4
BP	GO:0033137	negative regulation of peptidyl-serine phosphorylation	2/47	30/18862	0.00252858	0.0280643	0.0192351	CAV1/DDIT4	2
BP	GO:0033500	carbohydrate homeostasis	4/47	230/18862	0.00254758	0.0280958	0.0192568	ALOX5/HIF1A/PCK2/PRKAA2	4
BP	GO:0042176	regulation of protein catabolic process	5/47	383/18862	0.00256085	0.0280958	0.0192568	ATG7/AURKA/CAV1/EGFR/TNFAIP3	5
BP	GO:0051341	regulation of oxidoreductase activity	3/47	110/18862	0.00259664	0.0283257	0.0194143	CAV1/EGFR/HIF1A	3
BP	GO:0045907	positive regulation of vasoconstriction	2/47	31/18862	0.00269868	0.0292715	0.0200626	CAV1/EGFR	2
BP	GO:0030278	regulation of ossification	3/47	112/18862	0.00273272	0.0294732	0.0202008	ALOX5/ANO6/HIF1A	3
BP	GO:0030282	bone mineralization	3/47	113/18862	0.00280238	0.0300547	0.0205994	ALOX5/ANO6/HIF1A	3
BP	GO:0006631	fatty acid metabolic process	5/47	392/18862	0.00283048	0.0301865	0.0206897	ACSF2/ALOX5/CAV1/PCK2/PRKAA2	5
BP	GO:0006096	glycolytic process	3/47	114/18862	0.00287312	0.0304711	0.0208847	DDIT4/HIF1A/PRKAA2	3
BP	GO:0006757	ATP generation from ADP	3/47	115/18862	0.00294496	0.0310604	0.0212887	DDIT4/HIF1A/PRKAA2	3
BP	GO:0043122	regulation of I-kappaB kinase/NF-kappaB signaling	4/47	244/18862	0.00315084	0.0328588	0.0225213	HMOX1/HSPB1/LURAP1L/TNFAIP3	4
BP	GO:0042752	regulation of circadian rhythm	3/47	118/18862	0.00316711	0.0328588	0.0225213	ARNTL/ATG7/PRKAA2	3
BP	GO:0046916	cellular transition metal ion homeostasis	3/47	118/18862	0.00316711	0.0328588	0.0225213	FTL/HIF1A/HMOX1	3
BP	GO:0003018	vascular process in circulatory system	4/47	245/18862	0.00319735	0.0329931	0.0226134	CAV1/EGFR/SLC2A3/SLC7A5	4
BP	GO:0001101	response to acid chemical	3/47	119/18862	0.00324338	0.0331103	0.0226936	ASNS/CDO1/CYBB	3
BP	GO:1903578	regulation of ATP metabolic process	3/47	119/18862	0.00324338	0.0331103	0.0226936	DDIT4/HIF1A/PRKAA2	3
BP	GO:0010508	positive regulation of autophagy	3/47	120/18862	0.00332078	0.0335416	0.0229893	HIF1A/HMOX1/PRKAA2	3
BP	GO:1900542	regulation of purine nucleotide metabolic process	3/47	120/18862	0.00332078	0.0335416	0.0229893	DDIT4/HIF1A/PRKAA2	3
BP	GO:0006739	NADP metabolic process	2/47	35/18862	0.00343134	0.0344759	0.0236297	IDH1/PGD	2
BP	GO:0006140	regulation of nucleotide metabolic process	3/47	122/18862	0.00347896	0.0345903	0.023708	DDIT4/HIF1A/PRKAA2	3
BP	GO:0046031	ADP metabolic process	3/47	122/18862	0.00347896	0.0345903	0.023708	DDIT4/HIF1A/PRKAA2	3
BP	GO:1903409	reactive oxygen species biosynthetic process	3/47	123/18862	0.00355975	0.0352102	0.0241329	ALOX5/CAV1/NOX4	3
BP	GO:0045730	respiratory burst	2/47	36/18862	0.00362743	0.0356512	0.0244352	CYBB/NCF2	2
BP	GO:0046887	positive regulation of hormone secretion	3/47	124/18862	0.00364168	0.0356512	0.0244352	EGFR/HIF1A/PCK2	3
BP	GO:0000096	sulfur amino acid metabolic process	2/47	37/18862	0.00382865	0.0372903	0.0255586	CDO1/NOX4	2
BP	GO:0071333	cellular response to glucose stimulus	3/47	127/18862	0.0038944	0.0377381	0.0258655	HIF1A/PCK2/PRKAA2	3
BP	GO:0050714	positive regulation of protein secretion	3/47	129/18862	0.00406867	0.0390306	0.0267515	EGFR/HIF1A/PCK2	3
BP	GO:0071331	cellular response to hexose stimulus	3/47	129/18862	0.00406867	0.0390306	0.0267515	HIF1A/PCK2/PRKAA2	3
BP	GO:0071326	cellular response to monosaccharide stimulus	3/47	130/18862	0.00415757	0.039684	0.0271993	HIF1A/PCK2/PRKAA2	3
BP	GO:0002066	columnar/cuboidal epithelial cell development	2/47	39/18862	0.00424634	0.0399323	0.0273695	ARNTL/HIF1A	2
BP	GO:0016572	histone phosphorylation	2/47	39/18862	0.00424634	0.0399323	0.0273695	AURKA/PRKAA2	2
BP	GO:0030501	positive regulation of bone mineralization	2/47	39/18862	0.00424634	0.0399323	0.0273695	ALOX5/ANO6	2
BP	GO:0006165	nucleoside diphosphate phosphorylation	3/47	132/18862	0.00433889	0.0402085	0.0275587	DDIT4/HIF1A/PRKAA2	3
BP	GO:0010595	positive regulation of endothelial cell migration	3/47	132/18862	0.00433889	0.0402085	0.0275587	HIF1A/HMOX1/HSPB1	3
BP	GO:0030879	mammary gland development	3/47	132/18862	0.00433889	0.0402085	0.0275587	CAV1/CDO1/HIF1A	3
BP	GO:0046939	nucleotide phosphorylation	3/47	133/18862	0.00443133	0.0408667	0.0280099	DDIT4/HIF1A/PRKAA2	3
BP	GO:0009135	purine nucleoside diphosphate metabolic process	3/47	135/18862	0.00461979	0.042197	0.0289217	DDIT4/HIF1A/PRKAA2	3
BP	GO:0009179	purine ribonucleoside diphosphate metabolic process	3/47	135/18862	0.00461979	0.042197	0.0289217	DDIT4/HIF1A/PRKAA2	3
BP	GO:1902042	negative regulation of extrinsic apoptotic signaling pathway via death domain receptors	2/47	41/18862	0.00468421	0.0423799	0.029047	HMOX1/TNFAIP3	2
BP	GO:1903580	positive regulation of ATP metabolic process	2/47	41/18862	0.00468421	0.0423799	0.029047	HIF1A/PRKAA2	2
BP	GO:0045598	regulation of fat cell differentiation	3/47	136/18862	0.00471582	0.0424646	0.0291051	ALOX5/ARNTL/FTO	3
BP	GO:0000082	G1/S transition of mitotic cell cycle	4/47	275/18862	0.00482023	0.043201	0.0296098	AURKA/BID/EGFR/RRM2	4
BP	GO:0089718	amino acid import across plasma membrane	2/47	42/18862	0.00491064	0.0434075	0.0297513	SLC3A2/SLC7A5	2
BP	GO:0009185	ribonucleoside diphosphate metabolic process	3/47	138/18862	0.00491148	0.0434075	0.0297513	DDIT4/HIF1A/PRKAA2	3
BP	GO:0071322	cellular response to carbohydrate stimulus	3/47	138/18862	0.00491148	0.0434075	0.0297513	HIF1A/PCK2/PRKAA2	3
BP	GO:0009314	response to radiation	5/47	447/18862	0.00494563	0.0435079	0.0298201	ASNS/EGFR/FANCD2/HIF1A/NOX4	5
BP	GO:0043542	endothelial cell migration	4/47	278/18862	0.00500801	0.0436815	0.0299392	DPP4/HIF1A/HMOX1/HSPB1	4
BP	GO:0055076	transition metal ion homeostasis	3/47	139/18862	0.00501114	0.0436815	0.0299392	FTL/HIF1A/HMOX1	3
BP	GO:0046718	viral entry into host cell	3/47	140/18862	0.005112	0.0443583	0.030403	CAV1/DPP4/EGFR	3
BP	GO:0045454	cell redox homeostasis	2/47	43/18862	0.00514205	0.044417	0.0304433	CYBB/NCF2	2
BP	GO:0007249	I-kappaB kinase/NF-kappaB signaling	4/47	282/18862	0.00526597	0.0452826	0.0310365	HMOX1/HSPB1/LURAP1L/TNFAIP3	4
BP	GO:0015804	neutral amino acid transport	2/47	44/18862	0.00537839	0.0458364	0.0314161	SLC3A2/SLC7A5	2
BP	GO:0045124	regulation of bone resorption	2/47	44/18862	0.00537839	0.0458364	0.0314161	EGFR/TNFAIP3	2
BP	GO:0033135	regulation of peptidyl-serine phosphorylation	3/47	143/18862	0.00542196	0.0460023	0.0315298	CAV1/DDIT4/EGFR	3
BP	GO:0032570	response to progesterone	2/47	45/18862	0.00561966	0.0469727	0.0321949	CAV1/TXNIP	2
BP	GO:1901985	positive regulation of protein acetylation	2/47	45/18862	0.00561966	0.0469727	0.0321949	ARNTL/PRKAA2	2
BP	GO:0001678	cellular glucose homeostasis	3/47	145/18862	0.00563475	0.0469727	0.0321949	HIF1A/PCK2/PRKAA2	3
BP	GO:0071901	negative regulation of protein serine/threonine kinase activity	3/47	145/18862	0.00563475	0.0469727	0.0321949	CAV1/HSPB1/TNFAIP3	3
BP	GO:0044262	cellular carbohydrate metabolic process	4/47	288/18862	0.00566943	0.0470562	0.0322522	DDIT4/IDH1/PCK2/PGD	4
BP	GO:0090263	positive regulation of canonical Wnt signaling pathway	3/47	147/18862	0.00585251	0.0478104	0.032769	ARNTL/CAV1/EGFR	3
BP	GO:0002686	negative regulation of leukocyte migration	2/47	46/18862	0.00586582	0.0478104	0.032769	DPP4/HMOX1	2
BP	GO:0045981	positive regulation of nucleotide metabolic process	2/47	46/18862	0.00586582	0.0478104	0.032769	HIF1A/PRKAA2	2
BP	GO:1900544	positive regulation of purine nucleotide metabolic process	2/47	46/18862	0.00586582	0.0478104	0.032769	HIF1A/PRKAA2	2
BP	GO:0060249	anatomical structure homeostasis	5/47	466/18862	0.00588551	0.0478104	0.032769	EGFR/HIF1A/HSPB1/LAMP2/TNFAIP3	5
BP	GO:0048511	rhythmic process	4/47	294/18862	0.00609312	0.0490633	0.0336278	ARNTL/ATG7/EGFR/PRKAA2	4
BP	GO:0030857	negative regulation of epithelial cell differentiation	2/47	47/18862	0.00611685	0.0490633	0.0336278	CAV1/ZEB1	2
BP	GO:0070169	positive regulation of biomineral tissue development	2/47	47/18862	0.00611685	0.0490633	0.0336278	ALOX5/ANO6	2
BP	GO:0043535	regulation of blood vessel endothelial cell migration	3/47	150/18862	0.00618853	0.0491647	0.0336973	HIF1A/HMOX1/HSPB1	3
BP	GO:1903364	positive regulation of cellular protein catabolic process	3/47	150/18862	0.00618853	0.0491647	0.0336973	AURKA/CAV1/TNFAIP3	3
BP	GO:0002793	positive regulation of peptide secretion	3/47	151/18862	0.00630306	0.0491647	0.0336973	EGFR/HIF1A/PCK2	3
BP	GO:0042149	cellular response to glucose starvation	2/47	48/18862	0.00637272	0.0491647	0.0336973	ASNS/PRKAA2	2
BP	GO:0043090	amino acid import	2/47	48/18862	0.00637272	0.0491647	0.0336973	SLC3A2/SLC7A5	2
BP	GO:0043330	response to exogenous dsRNA	2/47	48/18862	0.00637272	0.0491647	0.0336973	CAV1/SLC3A2	2
BP	GO:0045778	positive regulation of ossification	2/47	48/18862	0.00637272	0.0491647	0.0336973	ALOX5/ANO6	2
BP	GO:0110151	positive regulation of biomineralization	2/47	48/18862	0.00637272	0.0491647	0.0336973	ALOX5/ANO6	2
BP	GO:2001238	positive regulation of extrinsic apoptotic signaling pathway	2/47	48/18862	0.00637272	0.0491647	0.0336973	BID/CAV1	2
BP	GO:0044843	cell cycle G1/S phase transition	4/47	298/18862	0.00638703	0.0491647	0.0336973	AURKA/BID/EGFR/RRM2	4
BP	GO:0044409	entry into host	3/47	153/18862	0.0065359	0.0499437	0.0342312	CAV1/DPP4/EGFR	3
BP	GO:1903793	positive regulation of anion transport	5/47	478/18862	0.00654056	0.0499437	0.0342312	BID/CAV1/EGFR/HIF1A/PCK2	5
CC	GO:0070820	tertiary granule	6/46	164/19520	2.27615e-06	0.000193791	0.000121556	ANO6/CYBB/IDH1/LAMP2/NRAS/SLC2A3	6
CC	GO:0043020	NADPH oxidase complex	3/46	12/19520	2.65467e-06	0.000193791	0.000121556	CYBB/NCF2/NOX4	3
CC	GO:0005767	secondary lysosome	3/46	16/19520	6.71283e-06	0.000326691	0.000204918	FTL/LAMP2/NCF2	3
CC	GO:0097038	perinuclear endoplasmic reticulum	3/46	20/19520	1.35754e-05	0.000495502	0.000310805	CISD2/CYBB/NOX4	3
CC	GO:0070821	tertiary granule membrane	4/46	73/19520	2.60809e-05	0.000761562	0.000477692	ANO6/CYBB/NRAS/SLC2A3	4
CC	GO:0101002	ficolin-1-rich granule	5/46	185/19520	7.24576e-05	0.00145108	0.000910196	ALOX5/ATG7/IDH1/LAMP2/SLC2A3	5
CC	GO:0030667	secretory granule membrane	6/46	305/19520	7.66985e-05	0.00145108	0.000910196	ANO6/CAV1/CYBB/LAMP2/NRAS/SLC2A3	6
CC	GO:0030139	endocytic vesicle	6/46	307/19520	7.95113e-05	0.00145108	0.000910196	CAV1/CYBB/DPP4/EGFR/LAMP2/NCF2	6
CC	GO:0044754	autolysosome	2/46	10/19520	0.000241559	0.00391862	0.00245797	FTL/LAMP2	2
CC	GO:0045121	membrane raft	5/46	323/19520	0.000945422	0.0123188	0.00772701	CAV1/DPP4/EGFR/HMOX1/LAMP2	5
CC	GO:0098857	membrane microdomain	5/46	323/19520	0.000945422	0.0123188	0.00772701	CAV1/DPP4/EGFR/HMOX1/LAMP2	5
CC	GO:0031983	vesicle lumen	5/46	328/19520	0.0010125	0.0123188	0.00772701	ALOX5/ATG7/EGFR/FTL/IDH1	5
CC	GO:0035579	specific granule membrane	3/46	91/19520	0.00128696	0.0142634	0.00894675	ANO6/CYBB/SLC2A3	3
CC	GO:0016324	apical plasma membrane	5/46	351/19520	0.00136772	0.0142634	0.00894675	DPP4/EGFR/NOX4/SLC3A2/SLC7A5	5
CC	GO:0005776	autophagosome	3/46	98/19520	0.00159282	0.0155034	0.00972456	FTL/LAMP2/WIPI1	3
CC	GO:1990204	oxidoreductase complex	3/46	111/19520	0.00227389	0.0206531	0.0129547	CYBB/NCF2/NOX4	3
CC	GO:0000407	phagophore assembly site	2/46	31/19520	0.00241871	0.0206531	0.0129547	ATG7/WIPI1	2
CC	GO:0016607	nuclear speck	5/46	411/19520	0.00272285	0.0206531	0.0129547	HIF1A/PRKAA2/FTO/ZC3H13/ZNF217	5
CC	GO:0045177	apical part of cell	5/46	414/19520	0.00280945	0.0206531	0.0129547	DPP4/EGFR/NOX4/SLC3A2/SLC7A5	5
CC	GO:0005925	focal adhesion	5/46	416/19520	0.00286829	0.0206531	0.0129547	CAV1/DPP4/EGFR/HSPB1/NOX4	5
CC	GO:0030055	cell-substrate junction	5/46	423/19520	0.00308128	0.0206531	0.0129547	CAV1/DPP4/EGFR/HSPB1/NOX4	5
CC	GO:1904813	ficolin-1-rich granule lumen	3/46	124/19520	0.00311211	0.0206531	0.0129547	ALOX5/ATG7/IDH1	3
CC	GO:0005774	vacuolar membrane	5/46	431/19520	0.00333849	0.0211921	0.0132928	DPP4/LAMP2/SLC3A2/SLC7A5/WIPI1	5
CC	GO:0000421	autophagosome membrane	2/46	40/19520	0.00400291	0.0235624	0.0147796	LAMP2/WIPI1	2
CC	GO:0045335	phagocytic vesicle	3/46	136/19520	0.00403466	0.0235624	0.0147796	CYBB/LAMP2/NCF2	3
CC	GO:0042581	specific granule	3/46	160/19520	0.00633797	0.0355901	0.022324	ANO6/CYBB/SLC2A3	3
CC	GO:0030666	endocytic vesicle membrane	3/46	163/19520	0.00667076	0.0358654	0.0224967	CAV1/CYBB/LAMP2	3
CC	GO:0034774	secretory granule lumen	4/46	322/19520	0.00687829	0.0358654	0.0224967	ALOX5/ATG7/FTL/IDH1	4
CC	GO:0060205	cytoplasmic vesicle lumen	4/46	326/19520	0.00717907	0.0361429	0.0226707	ALOX5/ATG7/FTL/IDH1	4
CC	GO:1904115	axon cytoplasm	2/46	58/19520	0.00825809	0.0401894	0.0252089	HIF1A/HSPB1	2
CC	GO:0101003	ficolin-1-rich granule membrane	2/46	61/19520	0.00910155	0.0428654	0.0268874	LAMP2/SLC2A3	2
MF	GO:0016175	superoxide-generating NAD(P)H oxidase activity	3/47	11/18337	2.56673e-06	0.000580082	0.000445801	CYBB/NCF2/NOX4	3
MF	GO:0050664	oxidoreductase activity, acting on NAD(P)H, oxygen as acceptor	3/47	16/18337	8.63328e-06	0.000975561	0.000749732	CYBB/NCF2/NOX4	3
MF	GO:0008198	ferrous iron binding	3/47	26/18337	3.93684e-05	0.00296575	0.00227922	CDO1/FTL/FTO	3
MF	GO:0070888	E-box binding	3/47	47/18337	0.00023643	0.0129089	0.00992064	ARNTL/HIF1A/ZEB1	3
MF	GO:0015173	aromatic amino acid transmembrane transporter activity	2/47	10/18337	0.000285594	0.0129089	0.00992064	SLC3A2/SLC7A5	2
MF	GO:0005506	iron ion binding	4/47	150/18337	0.000583728	0.0219871	0.0168974	ALOX5/CDO1/FTL/FTO	4
MF	GO:0035173	histone kinase activity	2/47	16/18337	0.000754151	0.0243483	0.018712	AURKA/PRKAA2	2
MF	GO:0031625	ubiquitin protein ligase binding	5/47	293/18337	0.000891637	0.0251887	0.0193579	AURKA/BID/EGFR/HIF1A/TXNIP	5
MF	GO:0044389	ubiquitin-like protein ligase binding	5/47	312/18337	0.00117984	0.0296272	0.0227689	AURKA/BID/EGFR/HIF1A/TXNIP	5
MF	GO:0051213	dioxygenase activity	3/47	89/18337	0.00153579	0.0322984	0.0248218	ALOX5/CDO1/FTO	3
MF	GO:0016702	oxidoreductase activity, acting on single donors with incorporation of molecular oxygen, incorporation of two atoms of oxygen	2/47	24/18337	0.00171204	0.0322984	0.0248218	ALOX5/CDO1	2
MF	GO:0004709	MAP kinase kinase kinase activity	2/47	25/18337	0.00185788	0.0322984	0.0248218	EGFR/MAP3K5	2
MF	GO:0016701	oxidoreductase activity, acting on single donors with incorporation of molecular oxygen	2/47	25/18337	0.00185788	0.0322984	0.0248218	ALOX5/CDO1	2
MF	GO:0016651	oxidoreductase activity, acting on NAD(P)H	3/47	102/18337	0.00226864	0.0366224	0.0281448	CYBB/NCF2/NOX4	3
