# Supplementary material for: Screening of m6A-associated ferroptosis-related genes in atherosclerosis based on WGCNA
Source: Front Cardiovasc Med. 2024 Oct 28;11:1469805. doi: 10.3389/fcvm.2024.1469805 (PMC11550986; doi:10.3389/fcvm.2024.1469805)
Supplement: Supplementary file 5 [file Table5.xls]

## Sheet: Sheet1
Name of the sample	Site of sampling	Species and genus	Groups	Gender	Age	Height（cm）	Medical history	Coronary conditions
1	coronary artery	human	CTL	female	57	153	hypertension	No vascular stenosis was detected
2	coronary artery	human	CTL	female	47	157	hypertension	No vascular stenosis was detected
3	coronary artery	human	CTL	female	39	155	No relevant medical history	No vascular stenosis was detected
4	coronary artery	human	CTL	male	58	166	No relevant medical history	No vascular stenosis was detected
5	coronary artery	human	CTL	male	51	174	No relevant medical history	No vascular stenosis was detected
6	coronary artery	human	AS	male	78	160	hypertension	Coronary artery atherosclerosis with grade Ⅱ lumen stenosis
7	coronary artery	human	AS	male	43	163	No relevant medical history	Coronary artery atherosclerosis with grade Ⅱ lumen stenosis
8	coronary artery	human	AS	male	68	159	No relevant medical history	Coronary artery atherosclerosis with grade Ⅲ lumen stenosis
9	coronary artery	human	AS	male	43	172	Coronary atherosclerotic heart disease	Coronary artery atherosclerosis with grade Ⅱ lumen stenosis
10	coronary artery	human	AS	male	47	167	Coronary atherosclerotic heart disease	Coronary artery atherosclerosis with grade Ⅳ lumen stenosis
11	coronary artery	human	AS	male	44	173	hypertension	Coronary artery atherosclerosis with grade Ⅳ lumen stenosis
12	coronary artery	human	AS	male	46	175	No relevant medical history	Coronary artery atherosclerosis with grade Ⅳ lumen stenosis
